# Supplementary material for: Molecular Epidemiology of Multi-Drug Resistant Pseudomonas aeruginosa Isolates from Hospitalized Patients in Greece
Source: Microorganisms. 2020 Oct 24;8(11):1652. doi: 10.3390/microorganisms8111652 (PMC7693957; doi:10.3390/microorganisms8111652)
Supplement: Supplementary file 1 [file microorganisms-08-01652-s001.zip]

Archive with 3 entries (3 files):
- TABLE S1_Raw Data.xls
- TABLE S4_HEAT MAP.xls
- Tables S2 and S3.pdf
