# Supplementary material for: Molecular Epidemiology of Multi-Drug Resistant Pseudomonas aeruginosa Isolates from Hospitalized Patients in Greece
Source: Microorganisms. 2020 Oct 24;8(11):1652. doi: 10.3390/microorganisms8111652 (PMC7693957; doi:10.3390/microorganisms8111652)
Supplement: Supplementary file 1 [file microorganisms-08-01652-s001.zip › TABLE S1_Raw Data.xls]

## Sheet: raw data
															Zone diameter breakpoint(mm)/EUCAST 2017	Zone diameter breakpoint(mm)/EUCAST 2017	Zone diameter breakpoint(mm)/EUCAST 2017	Zone diameter breakpoint(mm)/EUCAST 2017	Zone diameter breakpoint(mm)/EUCAST 2017	Zone diameter breakpoint(mm)/EUCAST 2017	Zone diameter breakpoint(mm)/EUCAST 2017	Zone diameter breakpoint(mm)/EUCAST 2017	Zone diameter breakpoint(mm)/EUCAST 2017	Zone diameter breakpoint(mm)/EUCAST 2017	Zone diameter breakpoint(mm)/EUCAST 2017	Zone diameter breakpoint(mm)/EUCAST 2017	RESISTANT PHENOTYPE	AR-GENES TESTED
ID	HOSPITAL	CLINICAL SAMPLE	SITE OF ISOLATION	INFECTION OR COLONIZATION OR UNSPECIFIED CLINICAL IMPORTANCE	SURVIVAL	DATE OF HOSPITALIZATION	DATE OF ISOLATION	WARD OF HOSPITALIZATION	IN-HOSPITAL MOVEMENTS (between wards)	DATE OF DISCHARGE	DLST		oprD group	oprD analysis	AMK (S≥18/R <15)	GEN (S≥15/R <15)	TOB (S≥16/R <16)	ATM (S≥50/R <16)	FEP (S≥19/R <19)	CAZ (S≥19/R <19)	IPM (S≥20/R <17)	MEM (S≥24/R <18)	PIP (S≥18/R <18)	TIC (S≥18/R <18)	TCC (S≥18/R <18)	CIP (S≥26/R <26)		PSE-1	OXA-I	OXA-48	VIM-2	NDM	IMP	mcr 1-5
39	H2	BRONCHIAL SECRETIONS	LUNG	INFECTION	NO	16/10/2016	2016-12-01	INTENSIVE CARE UNIT/CENTER OF BREATH DEFICIENCY	NO	N/A	8	37	A	deletion 1127, 1157 st (3 bases in each site), SC 514	6	7	6	18	6	12	6	13	12	6	6	6	R2c							0
37	H2	CATHETER	URINARY TRACT	INFECTION	YES	2016-10-10	19/11/2016	4th PNEUMOLOGICAL	NO	2016-12-05	8	37	A	deletion 900 st (1 base) and 1127, 1157 st (3 bases in each site), SC 514	6	8	6	15	6	6	6	6	13	6	6	6	R1a			0	1	0		0
36	H2	URINE	URINARY TRACT	INFECTION	N/A	2016-10-08	2016-11-10	INTENSIVE CARE UNIT/CENTER OF BREATH DEFICIENCY	NO	25/12/2016	8	37	A	deletion 1127, 1157 st (3 bases in each site), SC 514	6	7	6	18	6	10	6	15	14	6	6	6	R2c							0
35	H2	SPUTUM	LUNG	INFECTION	YES	2016-09-15	26/10/2016	CENTER OF BREATH DEFICIENCY	NO	2016-12-08	28	77	B	deletion 1127, 1157 st (3 bases in each site), SC 190, 229, 364, 589	6	6	6	27	10	14	14	10	8	6	6	6	R1a			0	1	0		0
34	H2	SPUTUM	LUNG	INFECTION	YES	2016-09-30	14/10/2016	UNIVERSITY PATHOLOGICAL	NO	25/12/2016			NI		21	20	21	>35	21	29	23	28	30	6	32	30	NI							0
33	H2	SPUTUM	LUNG	INFECTION	YES	2016-09-15	20/10/2016	UNIVERSITY PATHOLOGICAL	NO	28/12/2016	32	39	D	deletion 899 st (2 bases), SC 361, 664, 691	6	6	6	24	6	8	6	6	6	13	8	6	R2c			0	0	0	0	0
32	H2	SPUTUM	LUNG	INFECTION	YES	2017-08-28	28/8/2017	5th PNEUMOLOGICAL	YES	25/9/2017	8	37	A	deletion 1127, 1157 st (3 bases in each site), SC 514	6	6	6	17	6	20	6	10	12	8	8	6	R2a	0	0	0				0
65	H2	BRONCHIAL SECRETIONS	LUNG	INFECTION	YES	24/8/2017	24/8/2017	INCREASED CARE UNIT (FROM EMERGENCY DEPARTMENT)	YES	28/9/2017	32	39	Loss		6	6	6	12	6	8	6	6	6	6	6	6	R1a			0	1	0		0
66	H2	SPUTUM	LUNG	INFECTION	YES	28/8/2017	28/8/2017	6TH PNEUMOLOGICAL (FROM EMERGENCY DEPARTMENT)	N/A	22/9/2017	32	52	C	deletion 1126, 1157 st (2 bases), SC 514, 799, 961, 1102	14	11	16	28	22	21	20	32	25	20	20	32	R4							0
67	H2	SPUTUM	LUNG	INFECTION	YES	28/8/2017	28/8/2017	5TH PNEUMOLOGICAL (OUTPATIENT)	N/A	21/9/2017	24	91	B	deletion 1126, 1157 st (2 bases), SC 190, 364, 588, 1102	19	15	18	24	12	19	22	35	6	18	20	16	R3a	0	0					0
68	H2	SPUTUM	LUNG	INFECTION	YES	25/8/2017	25/8/2017	6TH PNEUMOLOGICAL	YES	28/9/2017	12	54	Loss		6	9	16	20	6	8	8	11	6	12	15	8	R2d							0
69	H2	SPUTUM	LUNG	INFECTION	YES	N/A	25/8/2017	10TH PNEUMOLOGICAL	YES	20/10/2017	4	101	B	deletion 1126, 1157 st (2 bases), SC 190, 364, 588, 1102	16	13	19	24	20	20	24	31	30	18	18	26	R4							0
70	H2	SPUTUM	LUNG	INFECTION	YES	28/8/2017	29/8/2017	7TH PNEUMOLOGICAL	YES	2017-10-10	28	217	B	deletion 1126, 1157 st (2 bases), SC 190, 364, 588, 1102	13	12	17	20	9	17	26	30	6	18	20	18	R3b							0
71	H2	BRONCHIAL SECRETIONS	LUNG	INFECTION	YES	29/8/2017	29/8/2017	10TH PNEUMOLOGICAL	YES	25/11/2017	32	39	D	SC 361, 664, 691	12	9	6	14	6	6	6	6	6	6	6	18	R1a			0	1	0		0
72	H2	SPUTUM	LUNG	INFECTION	YES	2017-09-01	2017-09-01	PATHOLOGICAL	YES	25/9/2017	28	25	F2	SC 229, 364, 664, 799, 919, 1129	25	23	23	27	6	21	30	34	30	30	30	27	R5	0	0					0
73	H2	BRONCHIAL SECRETIONS	LUNG	INFECTION	YES	2016-08-30	2017-09-01	7TH PNEUMOLOGICAL	YES	20/12/2017	28	57	B	deletion 1127, 1157 st (3 bases in each site), SC 169, 190, 364, 589, 1045, 1075	11	10	15	22	9	18	16	25	9	18	20	18	R2d							0
74	H2	SPUTUM	LUNG	INFECTION	YES	29/8/2017	30/8/2017	5TH PNEUMOLOGICAL	YES	15/11/2017	8	78	B	deletion 1126, 1157 st (2 bases), SC 190, 364, 588, 1102	17	12	18	>35	6	30	>35	>35	>35	>35	>35	22	R3a	0	0					0
75	H2	SPUTUM	LUNG	INFECTION	YES	28/8/2017	30/8/2017	7TH PNEUMOLOGICAL	YES	22/10/2017	20	30	E	SC 229, 361, 664, 691, 799, 919, 961, 1129	16	14	19	23	17	17	23	26	9	16	15	11	R3b							0
76	H2	SPUTUM	LUNG	INFECTION	YES	30/8/2017	30/8/2017	7TH PNEUMOLOGICAL	YES	15/10/2017	9	19	F	SC 229, 361, 664, 691, 799, 919, 961, 1129	22	15	15	25	6	24	26	29	29	19	19	34	R5	0	0					0
77	H2	WASHING	LUNG	INFECTION	YES	16/8/2017	17/8/2017	9TH PNEUMOLOGICAL	YES	2017-10-10	15	212	B	deletion 1126, 1157 st (2 bases), SC 190, 364, 588, 1102	12	13	17	24	10	19	22	30	6	20	20	-	R3a	0	0					0
55	H2	WASHING	LUNG	INFECTION	YES	16/8/2017	17/8/2017	5TH PNEUMOLOGICAL	YES	2017-11-02			NI		24	23	22	25	15	22	30	21	16	6	-	24	NI							0
56	H2	SPUTUM	LUNG	INFECTION	YES	21/8/2017	21/8/2017	5TH PNEUMOLOGICAL	YES	20/9/2017	116	144	F2	SC 364, 1051	14	13	18	16	6	11	25	9	18	6	6	9	R2b							0
57	H2	WASHING	LUNG	INFECTION	YES	N/A	21/8/2017	7TH PNEUMOLOGICAL	YES	2017-10-10	78	17	D	SC 229, 361, 664, 691, 799, 919, 961, 1129	30	>35	>35	40	6	30	>35	>35	>35	>35	>35	>35	R5	0	0					0
58	H2	URINE	URINARY TRACT	INFECTION	YES	22/8/2017	23/8/2017	PATHOLOGICAL/EMERGENCY DEPARTMENT	YES	18/9/2017	32	39	D	SC 361, 691	11	11	6	14	6	17	27	15	6	6	6	6	R2b							0
59	H2	SPUTUM	LUNG		YES	22/8/2017	23/8/2017	6TH PNEUMOLOGICAL	YES	30/9/2017	23	22	E	SC 361, 664, 691	6	6	6	18	6	6	12	8	12	6	6	6	R1a			0	1	0		0
60	H2	SPUTUM	LUNG	INFECTION	YES	28/8/2017	28/8/2017	PATHOLOGICAL	YES	25/9/2017	21	26	F1	SC 229, 310, 664, 799, 919, 961, 1129	20	17	22	29	21	26	29	30	27	20	20	32	S							0
61	H2	SPUTUM	LUNG	INFECTION	YES	21/8/2017	22/8/2017	10TH PNEUMOLOGICAL	YES	2017-10-06	21	96	Loss		17	17	22	30	6	22	16	33	10	27	6	24	R2a	0	0	0				0
62	H2	BRONCHIAL SECRETIONS	LUNG	INFECTION	YES	21/8/2017	22/8/2017	INCREASED CARE UNIT (FROM EMERGENCY DEPARTMENT)	NO	20/10/2017	18	156	B	deletion 483 st (11 bases) and 1127, 1157 st (3 bases in each site), SC 190, 229, 364, 589	6	6	6	12	6	8	6	6	6	6	6	6	R2c			0	0	0	0	0
63	H2	PUS	GASTROINTESTINAL TRACT		N/A	24/5/2017	25/5/2017	10TH PNEUMOLOGICAL	YES	2017-06-08	18	156	B	deletion 483 st (11 bases) and 1127, 1157 st (3 bases in each site), SC 190, 229, 364, 589	13	11	17	8	8	11	10	6	10	6	6	6	R2c							0
64	H2	PUS	GASTROINTESTINAL TRACT	INFECTION	YES	24/5/2017	25/5/2017	THORAKOSURGICAL	YES	2017-12-10	1	83	E	SC 361, 664, 691	17	16	20	28	6	20	10	13	6	22	6	26	R2a	0	0	0				0
28	H2	SPUTUM	LUNG	INFECTION	YES	N/A	25/5/2017	EMERGENCY DEPARTMENT/PATHOLOGICAL	YES	23/6/2017	1	21	E	SC 229, 361, 664, 691, 799, 919, 961, 1129	17	14	20	20	14	20	30	29	22	20	22	20	R3a	0	0					0
31	H2	SPUTUM	LUNG	INFECTION	YES	N/A	25/5/2017	INCREASED CARE UNIT/CENTER OF BREATH DEFICIENCY	YES	2017-06-01	32	39	Loss		6	6	6	14	6	10	6	6	6	6	6	6	R1a			0	1	0		0
29	H2	BRONCHIAL SECRETIONS	LUNG	INFECTION	YES	20/2/2016	15/3/2016	EMERGENCY DEPARTMENT/INCREASED CARE UNIT	YES	18/5/2016	1	83	E	insertion 124 st (10 bases), SC 361, 664, 691	19	14	20	13	6	9	11	9	6	9	6	28	R2c			0	0	0	0	0
30	H2	BRONCHIAL SECRETIONS	LUNG	INFECTION	YES	2016-11-03	21/11/2016	INCREASED CARE UNIT/CENTER OF BREATH DEFICIENCY	YES	N/A	19	93	E	insertion 131 st (10 bases), SC 229, 361, 664, 691, 799, 919, 961, 1129	18	10	16	17	15	14	20	27	20	14	6	25	R3b							0
54	H2	BRONCHIAL SECRETIONS	LUNG	INFECTION	YES	26/3/2016	2016-05-01	4th PNEUMOLOGICAL/INTENSIVE CARE UNIT/UNIVERSITY PATHOLOGICAL	YES	29/6/2016	23	22	E	SC 229, 361, 664, 691, 799, 919, 961, 1129	17	14	17	22	20	18	22	30	19	17	6	29	R3b							0
38	H2	SPUTUM	LUNG	INFECTION	NO	20/3/2017	2017-04-03	2ND PNEUMOLOGICAL/INTENSIVE CARE UNIT	YES	15/7/2017	8	37	OUTGROUP	deletion 899 st (2 bases), SC 514	6	12	6	20	6	6	6	6	14	6	6	6	R1a			0	1	0		0
53	H2	CATHETER	URINARY TRACT	INFECTION	YES	28/10/2016	31/3/2017	4th PNEUMOLOGICAL/INTENSIVE CARE UNIT/CENTER OF BREATH DEFICIENCY	YES	N/A	8	37	D	deletion 899 st (2 bases), SC 361, 664, 691	6	8	6	18	6	6	6	6	14	6	6	6	R1a			0	1	0		0
52	H2	BRONCHIAL SECRETIONS	LUNG	INFECTION	YES	25/2/2017	23/3/2017	INTENSIVE CARE UNIT/THORAKOSURGICAL	NO	2017-06-12	8	37	Loss		6	9	6	22	6	8	6	6	13	6	6	6	R1a			0	1	0		0
51	H2	BLOOD CULTURE	BLOOD	INFECTION	NO	2017-02-01	23/3/2017	PATHOLOGICAL/INTENSIVE CARE UNIT	YES	2017-05-08	8	37	A	deletion 1127, 1157 st (3 bases in each site), SC 514	10	12	6	22	6	20	11	6	21	6	16	6	R2a	0	0	0				0
50	H2	SPUTUM	LUNG	INFECTION	YES	2017-02-25	2017-03-23	4th PNEUMOLOGICAL	YES	N/A	23	22	E	SC 361, 664, 691	6	6	6	24	6	6	10	11	12	6	6	6	R1a			0	1	0		0
49	H2	BRONCHIAL SECRETIONS	LUNG	INFECTION	YES	25/11/2016	27/1/2017	INTENSIVE CARE UNIT/CENTER OF BREATH DEFICIENCY/INCREASED CARE UNIT/CENTER OF BREATH DEFICIENCY	NO	15/2/2017	8	37	A	deletion 1127, 1157 st (3 bases in each site), SC 514	6	8	6	16	6	6	6	16	9	6	6	6	R1a			0	1	0		0
48	H2	SPUTUM	LUNG	INFECTION	YES	21/12/2016	23/1/2017	4th PNEUMOLOGICAL/INCREASED CARE UNIT/INTENSIVE CARE UNIT	NO	15/2/2017	32	39	D	SC 361, 691	10	6	6	6	6	6	20	13	6	6	6	6	R2b							0
47	H2	SPUTUM	LUNG	INFECTION	YES	2016-12-05	17/1/2017	7th PNEUMOLOGICAL	YES	N/A	17	14	Loss		6	6	6	32	6	13	8	13	12	9	8	14	R2c			0	0	0	0	0
46	H2	BRONCHIAL SECRETIONS	LUNG	INFECTION	YES	31/12/2016	2017-01-10	INTENSIVE CARE UNIT/CENTER OF BREATH DEFICIENCY	NO	N/A	28	77	B	deletion 900 st (1 base) and 1127, 1157 st (3 bases in each site), SC 190, 229, 364, 589	6	6	6	23	6	20	6	6	9	6	6	6	R2d			0	0	0	0	0
45	H2	CATHETER	URINARY TRACT	INFECTION	YES	17/11/2016	2017-01-02	4th PNEUMOLOGICAL/INTENSIVE CARE UNIT/CENTER OF BREATH DEFICIENCYΜΕΘ/ΚΑΑ	YES	N/A	8	37	A	deletion 1127, 1157 st (3 bases in each site), SC 514	6	7	6	21	6	12	6	16	14	6	6	6	R2c							0
44	H2	BLOOD CULTURE	BLOOD	INFECTION	NO	20/11/2016	19/12/2016	PATHOLOGICAL	NO	20/1/2017	8	37	Loss		6	8	6	22	6	8	6	6	14	6	6	6	R1a			0	1	0		0
43	H2	BLOOD CULTURE	BLOOD	INFECTION	NO	28/11/2016	2016-12-08	INCREASED CARE UNIT/CENTER OF BREATH DEFICIENCY/INTENSIVE CARE UNIT/CENTER OF BREATH DEFICIENCY	YES	N/A	8	37	A	deletion 1127, 1157 st (3 bases in each site), SC 514	6	7	6	17	6	6	12	16	18	6	6	6	R2c							0
42	H2	SPUTUM	LUNG	INFECTION	YES	2017-03-11	2017-03-11	INTENSIVE CARE UNIT/CENTER OF BREATH DEFICIENCY//INCREASED CARE UNIT	NO	N/A			NI		6	6	6	8	6	23	14	37	34	26	-	16	NI							0
41	H2	SPUTUM	LUNG	INFECTION	YES	18/12/2016	2017-02-01	5th PNEUMOLOGICAL	YES	2017-04-06	32	39	A	deletion st 159 (1 base), SC 361, 664, 691	6	6	6	16	6	6	6	6	6	6	6	6	R1a			0	1	0		0
40	H2	BRONCHIAL SECRETIONS	LUNG	INFECTION	YES	2016-06-27	2016-08-10	INTENSIVE CARE UNIT/CENTER OF BREATH DEFICIENCY/INCREASED CARE UNIT	NO	2016-09-09	8	37	A	deletion 1127, 1157 st (3 bases in each site), SC 514	6	6	6	15	6	6	6	16	6	6	6	6	R1a			0	1	0		0
1	H1	BLOOD CULTURE	BLOOD	N/A	N/A	2016-12-16	2016-12-30	PATHOLOGICAL CLINIC	NO	2017-01-26	82	54	A	deletion 1126, 1157 st (2 bases), SC 229, 514, 799, 961	10	9	15	20	11	20	21	33	15	19	18	6	R3a	0	0					0
2	H1	BLOOD CULTURE	BLOOD	N/A	YES	2016-12-16	2017-01-09	PSYCHIATRIC/INTENSIVE CARE UNIT/NEUROLOGICAL	YES	N/A	6	28	B	deletion 1126, 1157 st (2 bases), SC 190, 364,588, 1102	16	15	19	21	25	23	24	34	24	24	20	32	S							0
3	H1	BLOOD CULTURE	BLOOD	N/A	N/A	N/A	2017-04-13	NEUROLOGICAL/INTENSIVE CARE UNIT	N/A	N/A			NI		18	15	20	27	22	26	25	36	26	26	24	28	NI							0
4	H1	BLOOD CULTURE	BLOOD	N/A	YES	2017-04-07	2017-04-07	ORTHOPEDIC	NO	2017-04-13	32	39	D	SC 361, 664, 691	6	6	6	23	14	15	13	13	19	6	6	6	R2c							0
5	H1	BLOOD CULTURE	BLOOD	N/A	YES	N/A	2017-04-06	PSYCHIATRIC	N/A	2017-04-23	63	73	F1	SC 229, 310, 361, 664, 799, 919, 1129	20	15	21	26	23	28	24	32	24	24	24	30	S							0
6	H1	BLOOD CULTURE	BLOOD	N/A	YES	N/A	2016-06-02	PATHOLOGICAL/INTENSIVE CARE UNIT/PATHOLOGICAL	N/A	N/A	20	30	Loss		19	16	20	26	27	27	10	20	25	24	21	29	R6							0
7	H1	BLOOD CULTURE	BLOOD	N/A	N/A	N/A	2016-11-14	HAEMATOLOGICAL	N/A	N/A	32	54	E	SC 229, 361, 664, 691, 799, 919, 961, 1129	18	13	20	24	21	25	27	35	26	22	20	30	R4							0
8	H1	BLOOD CULTURE	BLOOD	N/A	YES	2016-10-14	2016-10-29	PATHOLOGICAL	N/A	N/A	9	203	F	SC 229, 361, 664, 691, 799, 919, 961, 1129	18	14	20	24	24	28	26	34	28	23	24	30	R4							0
9	H1	BLOOD CULTURE	BLOOD	N/A	YES	2017-02-02	2017-04-21	OUTPATIENT	YES	N/A	24	49	B	deletion 1126, 1157 st (2 bases), SC 190, 364, 588, 1102	18	16	22	24	21	28	25	36	24	24	24	28	S							0
11	H1	BLOOD CULTURE	BLOOD	N/A	N/A	2016-05-23	2016-07-11	INTENSIVE CARE UNIT	YES	2016-07-24	32	39	Loss		12	6	6	20	6	12	15	10	9	13	15	6	R2c							0
12	H1	BLOOD CULTURE	BLOOD	N/A	N/A	2017-07-14	2016-07-29	PATHOLOGICAL	YES	2016-09-02	135	102	B	deletion 1126, 1157 st (2 bases), SC 190, 364, 588, 1102	23	22	24	28	28	32	27	38	26	24	24	36	S							0
13	H1	BLOOD CULTURE	BLOOD	N/A	N/A	2016-10-07	2016-11-01	NEUROSURGICAL	YES	N/A	29	48	B	deletion 1126, 1157 st (2 bases), SC 190, 364, 588, 1102	20	19	22	25	26	26	28	38	26	24	24	36	S							0
15	H1	BLOOD CULTURE	BLOOD	N/A	N/A	2016-07-26	2016-07-26	NEUROSURGICAL/INTENSIVE CARE UNIT/NEUROSURGICAL/INTENSIVE CARE UNIT/NEUROLOGICAL	NO	2017-07-26	30	54	C	deletion 1126, 1157 st (2 bases), SC 514, 799, 961, 1102	17	12	18	25	24	25	26	37	25	22	20	30	R4							0
16	H1	BLOOD CULTURE	BLOOD	N/A	YES	2017-03-01	2017-03-01	CARDIOLOGICAL/CARDIOSURGICAL	NO	2017-03-22	57	100	B	deletion 1126, 1157 st (2 bases), SC 190, 364, 588, 1102	16	12	19	25	28	28	25	33	28	25	22	30	R4							0
17	H1	BLOOD CULTURE	BLOOD	N/A	YES	2016-08-11	2016-08-11	CARDIOLOGICAL	NO	2016-08-24	67	39	E	insertion 798 st (1 base), SC 361, 664, 691	19	12	22	24	6	27	11	14	21	25	26	28	R2a	0	0	0				0
18	H1	BLOOD CULTURE	BLOOD	N/A	N/A	2016-05-22	2016-05-27	INTENSIVE CARE UNIT/SURGICAL UNIT (OUTPATIENT)	YES	N/A	90	139	C	deletion 1126, 1157 st (2 bases), SC 514, 799, 961, 1102	21	19	23	26	19	26	30	36	24	28	26	6	R4							0
19	H1	BLOOD CULTURE	BLOOD	N/A	N/A	2016-08-01	2016-08-03	PERITONEAL DIALYSIS UNIT	NO	2016-08-24	32	39	D	SC 361, 691	6	6	6	28	6	9	20	15	18	6	6	6	R2b							0
20	H1	BLOOD CULTURE	BLOOD	N/A	YES	2016-06-22	2016-06-23	PATHOLOGICAL	YES	2016-06-25	9	74	F	SC 229, 361, 664, 691, 799, 919, 961, 1129	17	16	21	23	22	24	28	25	19	24	22	40	S							0
21	H1	BLOOD CULTURE	BLOOD	N/A	YES	2016-09-09	2016-10-17	ORTHOPEDIC	NO	N/A	32	39	D	SC 361, 664, 691	6	6	6	24	6	9	12	13	18	6	6	6	R2c							0
22	H1	BLOOD CULTURE	BLOOD	N/A	N/A	2016-06-01	2016-06-21	ORTHOPEDIC/PATHOLOGICAL	N/A	2016-07-09	22	44	D	SC 361, 664, 691	6	6	6	24	6	10	13	13	18	6	6	6	R2c							0
23	H1	BLOOD CULTURE	BLOOD	N/A	YES	2016-09-28	2016-10-11	ORTHOPEDIC	YES	N/A	32	39	D	SC 361, 664, 691	6	6	6	24	6	9	14	13	18	6	6	6	R2c							0
24	H1	BLOOD CULTURE	BLOOD	N/A	YES	22/6/2016	2016-06-23	ORTHOPEDIC/INTENSIVE CARE UNIT	YES	2016-06-25	32	39	D	SC 361, 664, 691	6	6	6	21	13	14	13	14	19	6	6	6	R2c							0
25	H1	BLOOD CULTURE	BLOOD	N/A	N/A	2016-09-09	2016-10-17	PNEUMOLOGICAL	NO	N/A	40	48	E	SC 229, 361, 664, 691, 799, 919, 961, 1129	12	13	18	24	22	26	26	33	25	24	20	28	R4							0
26	H1	BLOOD CULTURE	BLOOD	N/A	YES	2016-06-01	2016-06-21	INTENSIVE CARE UNIT	N/A	2016-07-09	25	11	F2	SC 229, 364, 664, 799, 919, 1129	24	19	22	27	28	26	24	30	26	27	24	30	S							0
27	H1	BLOOD CULTURE	BLOOD	N/A	N/A	2016-09-28	2016-10-11	NEUROLOGICAL/INTENSIVE CARE UNIT/NEUROLOGICAL	YES	N/A	12	54	B	deletion 1126, 1157 st (2 bases), SC 190, 364, 588, 1102	16	13	18	25	24	26	24	34	26	22	18	28	R4							0
