# Supplementary material for: Molecular Epidemiology of Multi-Drug Resistant Pseudomonas aeruginosa Isolates from Hospitalized Patients in Greece
Source: Microorganisms. 2020 Oct 24;8(11):1652. doi: 10.3390/microorganisms8111652 (PMC7693957; doi:10.3390/microorganisms8111652)
Supplement: Supplementary file 1 [file microorganisms-08-01652-s001.zip › TABLE S4_HEAT MAP.xls]

## Sheet: raw data
Table S4: In the Heat map, the green color is assigned to the cells with the highest values and the red to the ones with the lowest values. Meanwhile, the remaining values are assigned colors based on the descending value order showing a gradient of different shades falling between green and red. The values obtained from the AST method were used (Table S1_Raw data ).
	Zone diameter breakpoint(mm)/EUCAST 2017	Zone diameter breakpoint(mm)/EUCAST 2017	Zone diameter breakpoint(mm)/EUCAST 2017	Zone diameter breakpoint(mm)/EUCAST 2017	Zone diameter breakpoint(mm)/EUCAST 2017	Zone diameter breakpoint(mm)/EUCAST 2017	Zone diameter breakpoint(mm)/EUCAST 2017	Zone diameter breakpoint(mm)/EUCAST 2017	Zone diameter breakpoint(mm)/EUCAST 2017	Zone diameter breakpoint(mm)/EUCAST 2017	Zone diameter breakpoint(mm)/EUCAST 2017	Zone diameter breakpoint(mm)/EUCAST 2017	RESISTANT PHENOTYPE
ID	AMK (S≥18/R <15)	GEN (S≥15/R <15)	TOB (S≥16/R <16)	ATM (S≥50/R <16)	FEP (S≥19/R <19)	CAZ (S≥19/R <19)	IPM (S≥20/R <17)	MEM (S≥24/R <18)	PIP (S≥18/R <18)	TIC (S≥18/R <18)	TCC (S≥18/R <18)	CIP (S≥26/R <26)
39	6	7	6	18	6	12	6	13	12	6	6	6	R2c	MDR
37	6	8	6	15	6	6	6	6	13	6	6	6	R1a	MDR
36	6	7	6	18	6	10	6	13	14	6	6	6	R2c	MDR
35	6	6	6	27	10	14	14	10	8	6	6	6	R1a	MDR
33	6	6	6	24	6	8	6	6	6	13	8	6	R2c	MDR
32	6	6	6	17	6	20	6	10	12	8	8	6	R2a	MDR
65	6	6	6	12	6	8	6	6	6	6	6	6	R1a	MDR
66	14	11	16	28	22	21	20	32	25	20	20	32	R4	R
67	19	15	18	24	12	19	22	35	6	18	20	16	R3a	MDR
68	6	9	16	20	6	8	8	11	6	12	15	8	R2d	MDR
69	16	13	19	24	20	20	24	31	30	18	18	26	R4	R
70	13	12	17	20	9	17	26	30	6	18	20	18	R3b	MDR
71	12	9	6	14	6	6	6	6	6	6	6	18	R1a	MDR
72	25	23	23	27	6	21	30	34	30	30	30	27	R5	R
73	11	10	15	22	9	18	16	25	9	18	20	18	R2d	MDR
74	17	12	18	40	6	30	35	35	35	35	35	22	R3a	MDR
75	16	14	19	23	17	17	23	26	9	16	15	11	R3b	MDR
76	22	15	15	25	6	24	26	29	29	19	19	34	R5	R
77	12	13	17	24	10	19	22	30	6	20	20	6	R3a	MDR
56	14	13	18	16	6	11	25	9	18	6	6	9	R2b	MDR
57	30	40	40	40	6	30	40	40	40	40	40	40	R5	R
58	11	11	6	14	6	17	27	15	6	6	6	6	R2b	MDR
59	6	6	6	18	6	6	12	8	12	6	6	6	R1a	MDR
60	20	17	22	29	21	26	29	30	27	20	20	32	S	S
61	17	17	22	30	6	22	16	33	10	27	6	24	R2a	MDR
62	6	6	6	12	6	8	6	6	6	6	6	6	R2c	MDR
63	13	11	17	8	8	11	10	6	10	6	6	6	R2c	MDR
64	17	16	20	28	6	20	10	13	6	22	6	26	R2a	MDR
28	17	14	20	20	14	20	30	29	22	20	22	20	R3a	MDR
31	6	6	6	14	6	10	6	6	6	6	6	6	R1a	MDR
29	19	14	20	13	6	9	11	9	6	9	6	28	R2c	MDR
30	18	10	16	17	15	14	20	27	20	14	6	25	R3b	MDR
54	17	14	17	22	20	18	22	30	19	17	6	29	R3b	MDR
38	6	12	6	20	6	6	6	6	14	6	6	6	R1a	MDR
53	6	8	6	18	6	6	6	6	14	6	6	6	R1a	MDR
52	6	9	6	22	6	8	6	6	13	6	6	6	R1a	MDR
51	10	12	6	22	6	20	11	6	21	6	16	6	R2a	MDR
50	6	6	6	24	6	6	10	11	12	6	6	6	R1a	MDR
49	6	8	6	16	6	6	6	16	9	6	6	6	R1a	MDR
48	10	6	6	6	6	6	20	13	6	6	6	6	R2b	MDR
47	6	6	6	32	6	13	8	13	12	9	8	14	R2c	MDR
46	6	6	6	23	6	20	6	6	9	6	6	6	R2d	MDR
45	6	7	6	21	6	12	6	16	14	6	6	6	R2c	MDR
44	6	8	6	22	6	8	6	6	14	6	6	6	R1a	MDR
43	6	7	6	17	6	6	12	16	18	6	6	6	R2c	MDR
41	6	6	6	16	6	6	6	6	6	6	6	6	R1a	MDR
40	6	6	6	15	6	6	6	16	6	6	6	6	R1a	MDR
1	10	9	15	20	11	20	21	33	15	19	18	6	R3a	MDR
2	16	15	19	21	25	23	24	34	24	24	20	32	S	S
4	6	6	6	23	14	15	13	13	19	6	6	6	R2c	MDR
5	20	15	21	26	23	28	24	32	24	24	24	30	S	S
6	19	16	20	26	27	27	10	20	25	24	21	29	R6	R
7	18	13	20	24	21	25	27	35	26	22	20	30	R4	R
8	18	14	20	24	24	28	26	34	28	23	24	30	R4	R
9	18	16	22	24	21	28	25	35	24	24	24	28	S	S
11	12	6	6	20	6	12	15	10	9	13	15	6	R2c	MDR
12	23	22	24	28	28	32	27	40	26	24	24	36	S	S
13	20	19	22	25	26	26	28	40	26	24	24	36	S	S
15	17	12	18	25	24	25	26	40	25	22	20	30	R4	R
16	16	12	19	25	28	28	25	33	28	25	22	30	R4	R
17	19	12	22	24	6	27	11	14	21	25	26	28	R2a	MDR
18	21	19	23	26	19	26	30	35	24	28	26	6	R4	R
19	6	6	6	28	6	9	20	15	18	6	6	6	R2b	MDR
20	17	16	21	23	22	24	28	25	19	24	22	40	S	S
21	6	6	6	24	6	9	12	13	18	6	6	6	R2c	MDR
22	6	6	6	24	6	10	13	13	18	6	6	6	R2c	MDR
23	6	6	6	24	6	9	14	13	18	6	6	6	R2c	MDR
24	6	6	6	21	13	14	13	14	19	6	6	6	R2c	MDR
25	12	13	18	24	22	26	26	33	25	24	20	28	R4	R
26	24	19	22	27	28	26	24	30	26	27	24	30	S	S
27	16	13	18	25	24	26	24	34	26	22	18	28	R4	R
